# Supplementary material for: Importance of Different Parameters for Monitoring Dogs with Leishmania infantum Infections in a Non-Endemic Country
Source: Pathogens. 2025 Dec 12;14(12):1282. doi: 10.3390/pathogens14121282 (PMC12735808; doi:10.3390/pathogens14121282)
Supplement: Supplementary file 1 [file pathogens-14-01282-s001.zip]

Archive with 3 entries (3 files):
- Supplementary Table S1.pdf
- Supplementary Table S2.pdf
- Supplementary_material.pdf
